# Supplementary material for: Measuring the Impact of Future Outbreaks? A Secondary Analysis of Routinely Available Data in Spain
Source: Int J Environ Res Public Health. 2022 Oct 27;19(21):13981. doi: 10.3390/ijerph192113981 (PMC9655530; doi:10.3390/ijerph192113981)
Supplement: Supplementary file 1 [file ijerph-19-13981-s001.zip]

Archive with 1 entries (1 files):
- ijerph-1985138-supplementary.pdf
